# Supplementary material for: The Content of Volatile Organic Compounds in Calypogeia suecica (Calypogeiaceae, Marchantiophyta) Confirms Genetic Differentiation of This Liverwort Species into Two Groups
Source: Molecules. 2024 Sep 8;29(17):4258. doi: 10.3390/molecules29174258 (PMC11397266; doi:10.3390/molecules29174258)
Supplement: Supplementary file 1 [file molecules-29-04258-s001.zip]

Archive with 1 entries (1 files):
- molecules-3155593-supplementary.pdf
